# Supplementary material for: Bridging the Species Gap: Morphological and Molecular Comparison of Feline and Human Intestinal Carcinomas
Source: Cancers (Basel). 2021 Nov 25;13(23):5941. doi: 10.3390/cancers13235941 (PMC8656578; doi:10.3390/cancers13235941)
Supplement: Supplementary file 1 [file cancers-13-05941-s001.zip]

Archive with 3 entries (3 files):
- Supplementary Fig1.pdf
- Supplementary Fig2.pdf
- Supplementary_Tables.xlsx
