# Supplementary material for: Bridging the Species Gap: Morphological and Molecular Comparison of Feline and Human Intestinal Carcinomas
Source: Cancers (Basel). 2021 Nov 25;13(23):5941. doi: 10.3390/cancers13235941 (PMC8656578; doi:10.3390/cancers13235941)
Supplement: Supplementary file 1 [file cancers-13-05941-s001.zip › Supplementary_Tables.xlsx]

## Sheet: Table S1 Feline Cohort dataset
Supplementary Table S1
Feline Cohort SPSS Dataset.
Internal case number	Age (years)	Sex (m: male; mc: male-castrated; f: female; fs: female-spayed)	Breed (ESH: European Short Hair; BSH: British Short Hair cat; P: Persian cat; C: Chartreux cat; MC: Maine Coon; ExSH: Exotic Short Hair cat; NFC: Norwegian Forest cat; O: Oriental Shorthair cat; S: Siamese cat; Mix: mixed cat breed)	Localization (1= SI; 2= COLON)	Specimen (R= Surgical resectate; B= Biopsy)	human WHO-Subtype (1= ANOS; 2= SAC; 3= MAC; 4= MPC; 5= SRCC)	human WHO-Grading (1= low grade; 2= high grade)	Lnn. metastasis (-1= no lymph node submitted; 0= no lnn. metastasis; 1= lnn. metastasis present)	Invasion depth (1= L. muscularis propria; 2= T. muscularis; 3= Serosa/ greater omentum	*Serosal infiltration (0= absent; 1= present)	*Vascular invasion (0=absent; 1=present)	*Lymphatic invasion (0=absent; 1=present)	*Perineural invasion (0=absent; 1=present)	*Cumulative Score of invasiveness (0-4)	Tumor Budding (1= Bd1; 2= Bd2; 3= Bd3)	Inflammation (0=absent; 1= mild; 2= moderate; 3= severe)	Scirrhous reaction (0= absent; 1=present)	Mucinous Component (0= absent; 1= present)	Ki-67 Index (QuPath) (% positive tumor cells)	Ki-67 Score (0: <5%; 1: 5-30%; 2: 31-50%; 3: 51-80%; 4: >80%)	Mitotic Count (MC; Number of mitoses per 10 hpf(2.37mm²))	MC Score (1= 0-9 mitotic figures; 0= 10-20 mitotic figures; 3= >20 mitotic figures)	Osseous metaplasia (0=absent; 1=present)	Mucosal ulceration (0=absent; 1=present)	β-Catenin Score (0= <5% nuclear positive cells; 1= 5-25% nuclear positive cells; 2= 26-50% nuclear positive cells; 3= >50% positive cells)	CTNNB1 Mutation (0= absent; 1= present)
1	11	mc	ESH	2	R	1	1	-1	3	1	1	1	1	4	3	1	1	0	8.213	1	3	1	1	1	0	0
2	16	mc	Mix	2	R	2	2	-1	3	1	1	0	0	2	3	1	1	0	18	1	10	2	0	1	0	0
3	14	mc	ESH	2	R	1	1	0	3	1	0	1	0	2	3	1	1	1	72.2	3	16	2	0	1	0	0
4	15	mc	ESH	1	R	1	1	0	3	1	0	0	0	1	3	1	1	1	19.47	1	5	1	0	1	0	0
5	14	f	ESH	1	R	1	2	-1	3	1	1	1	0	3	3	2	0	1	17.5	1	5	1	0	1	0	0
6	15	mc	MC	2	R	1	2	1	3	1	1	0	1	3	3	3	1	1	21.67	1	2	1	0	1	0	0
7	9	fs	ESH	2	R	1	2	1	3	1	0	1	1	3	3	3	1	1	13.72	1	7	1	0	1	1	0
8	10	fs	P	2	R	1	2	1	3	1	1	1	0	3	3	1	1	1	41.83	2	8	1	0	1	1	0
9	10	mc	ESH	2	R	1	1	0	3	1	1	0	0	2	3	1	1	1	38.82	2	15	2	0	1	0	0
10	12	fs	ESH	2	R	1	1	-1	3	1	0	0	0	1	3	1	1	1	12.82	1	10	2	1	0	0	0
11	15	fs	ESH	2	R	1	2	-1	3	1	1	0	1	3	3	3	1	1	11.11	1	4	1	0	1	0	0
12	15	fs	BSH	2	B	2	1	0	2	0	0	0	0	0	3	1	1	1	57.62	3	20	3	0	1	0	0
13	8	fs	ESH	2	R	3	1	-1	3	1	0	0	1	2	3	1	1	1	33.5	2	37	3	0	0	0	0
14	12	mc	C	2	R	1	1	1	3	1	0	0	0	1	3	1	0	0	17.31	1	0	1	0	0	1	1
15	9	fs	ESH	2	B	2	2	1	2	0	0	1	0	1	3	1	1	0	32.64	2	10	2	0	1	2	0
16	14	f	ESH	2	R	1	2	-1	2	0	1	1	1	3	3	1	0	0	18.04	1	0	1	0	0	1	0
17	13	mc	P	2	R	2	1	-1	2	0	1	1	1	3	3	2	1	1	13.82	1	1	1	0	1	1	0
18	9	m	ESH	2	R	1	2	0	2	0	1	0	0	1	3	3	1	0	46	2	0	1	0	1	0	0
19	10	mc	ESH	2	R	2	1	-1	2	0	0	0	0	0	2	2	1	1	33.01	2	8	1	0	1	0	0
20	5	f	BSH	2	B	1	2	-1	2	0	0	1	1	2	3	1	1	1	77.26	3	0	1	0	1	3	1
21	15	f	MC	2	R	2	1	1	2	0	0	0	1	1	3	1	1	0	66.5	3	3	1	1	0	0	0
22	16	fs	ESH	2	R	1	1	1	3	1	1	0	1	3	3	1	1	1	28.55	1	2	1	0	0	1	1
23	8	fs	ESH	2	R	2	2	1	3	1	0	0	1	2	3	1	1	1	44.41	2	3	1	0	1	0	0
24	12	f	ESH	2	R	1	2	-1	3	1	1	0	0	2	3	3	1	0	56.87	3	3	1	0	1	0	0
25	4	f	BSH	2	R	1	1	1	3	1	0	0	0	1	3	1	1	1	33.33	2	1	1	0	0	0	0
26	6	mc	S	1	R	1	2	-1	2	0	0	1	0	1	3	3	0	1	39.32	2	17	2	0	1	0	0
27	10	mc	ESH	2	R	2	1	-1	2	0	0	0	0	0	3	1	1	1	23.62	1	11	2	1	1	0	0
28	17	fs	ESH	2	R	1	1	-1	2	0	0	0	0	0	2	2	1	0	1.56	0	5	1	1	1	0	0
29	14	f	ESH	2	R	2	1	-1	2	0	0	0	0	0	2	2	1	0	19.13	1	6	1	0	1	0	0
30	14	f	P	2	R	2	1	-1	2	0	0	0	0	0	3	1	0	1	34.82	2	13	2	0	1	0	0
31	14	fs	NFC	2	R	2	2	-1	1	0	0	0	0	0	2	1	0	1	60.78	3	6	1	0	0	1	1
32	11	mc	ESH	2	B	2	1	-1	1	0	0	0	0	0	1	2	0	1	42	2	10	2	0	0	0	0
33	10	mc	ExSH	1	R	3	2	0	2	0	0	1	0	1	3	2	1	1	50.56	3	6	1	0	1	0	0
34	12	m	ESH	1	R	1	2	-1	3	1	1	1	0	3	3	3	0	1	28.58	1	3	1	0	1	1	0
35	9	mc	O	1	R	3	2	-1	3	1	0	1	1	3	3	2	0	1	37.17	2	6	1	0	1	0	0
36	13	m	C	2	R	3	1	-1	3	1	0	0	0	1	3	1	1	1	4.66	0	6	1	1	1	1	0
37	13	m	ESH	2	R	1	2	1	3	1	1	1	1	4	3	3	1	1	8.8	1	22	3	0	1	0	0
38	11	mc	ESH	1	R	1	2	-1	3	1	0	1	1	3	3	3	1	1	16.03	1	7	1	0	0	0	0
39	11	fs	Mix	2	B	5	2	-1	3	1	0	1	0	2	3	3	1	0	31.81	2	2	1	0	1	0	0
40	12	mc	ESH	1	B	1	2	-1	2	0	0	0	0	0	3	3	1	0	38.12	2	4	1	0	0	0	0
41	10	fs	ESH	1	R	1	2	1	3	1	1	0	0	2	3	3	1	0	20.05	1	4	1	0	1	0	0
43	13	mc	BSH	1	B	1	2	-1	2	0	0	0	0	0	3	1	1	0	41.46	2	5	1	0	1	0	0
44	6	m	ESH	1	R	1	2	-1	2	0	1	1	0	2	3	3	1	1	41.85	2	1	1	0	1	0	0
46	15	mc	ESH	1	R	1	2	-1	3	1	1	0	1	3	3	2	1	1	N/A	-1	2	1	0	1	0	0
47	7	fs	ESH	1	R	2	2	1	2	0	0	0	0	0	3	2	1	0	9.76	1	16	2	0	1	0	0
48	10	fs	ESH	1	R	4	2	-1	3	1	0	0	0	1	3	2	1	0	45.3	2	9	1	0	0	0	0
49	7	mc	Mix	1	R	1	1	-1	2	0	0	1	0	1	3	2	0	1	3.14	0	9	1	0	1	0	0
50	14	m	ESH	1	R	1	2	0	2	0	0	1	0	1	3	2	1	0	19.07	1	11	2	0	1	0	0
51	14	mc	ESH	2	R	3	2	1	3	1	1	1	1	4	3	3	1	1	64.53	3	1	1	1	1	0	0

## Sheet: Table S2 Cohort description
Supplementary Table S2
Feline Cohort Information.
Parameter	Category	n	% of total
Localization	small intestinal (si)	16	32.7
	colonic (col)	33	67.3
Specimen	Full-thickness biopsy	7	14.3
	Whole tumor specimen	42	85.7
Breed	European Short Hair	31	63.3
	British Short Hair	4	8.2
	Persian	3	6.1
	Chartreux	2	4.1
	Maine Coon	2	4.1
	Exotic Short Hair	1	2
	Norwegian Forest	1	2
	Oriental Short Hair	1	2
	Siamese	1	2
	Mixed	3	6.2
Sex	female	23	46.9
	female-spayed	15/23	65.2
	male	26	53.1
	male-castrated	20/26	76.9
Age (years)	4	1	2
	5	1	2
	6	2	4.1
	7	2	4.1
	8	2	4.1
	9	4	8.2
	10	7	14.3
	11	4	8.2
	12	5	10.2
	13	4	8.2
	14	8	16.3
	15	6	12.2
	16	2	4.1
	17	1	2
mean (SD)	11.51 (± 3,31)

## Sheet: Table S3 pAbs
Supplementary Table 3
Primary Antibodies and IHC Protocols.
Antibody (catalog no.)	Clone	Manufacturer	Dilution	Antigen retrieval protocol	Immunohistochemistry Protocol details	Visualization	Negative Control	Purpose	Positive control tissue
Recombinant Rabbit Anti-β-catenin (ab32572)	E247	Abcam, Cambridge, UK	1:200	Citrate buffer pH6 (BondTM Epitope Retrieval Solution 1 (ER1) Leica Biosystems, Wetzlar, Germany) for 20 min	Bond RXm automated system (Leica, all reagents from Leica, Wetzlar, Germany). Primary antibody binding was detected with a polymer refine detection kit (DS9800, Leica)	3,3'-Diaminobenzidin (DAB)	Monoclonal Recombinant Rabbit IgG (EPR25A) Isotype control 1:400 (ab172730), Abcam	Detection of nuclear translocation of β-catenin	Feline colon
Monoclonal Mouse Anti-Human Ki-67 (M724001)	MiB-1	Dako Agilent, Glostrup, Denmark	1:50	Cell Conditioning Solution 1 (CC1 (950-124) Ventana Medical Systems Roche, Basel, Switzerland) for 30 min	Ventana BenchMark® XT system (Roche, all reagents from Roche, Basel, Switzerland). Primary antidobdy binding was detected with an ultraView Universal DAB Detection Kit (05269806001, Ventana Medical Systems, Roche)	DAB	Mouse isotype control Mouse IgG1 (NCG01) Isotype control, 1:200, (MA5-14453), Thermo Fisher Scientific, Waltham, USA	Visualization of cell proliferation	Feline spleen
Monoclonal Mouse Pan-Cytokeratin (C1621R06)	MNF116	DCS Innovative Diagnostic-Systeme, Hamburg, Deutschland	1:100	Protease (Ventana Medical Systems, Roche) for 8 min	Ventana BenchMark® XT system (Roche, all reagents from Roche, Basel, Switzerland). Primary antidobdy binding was detected with an ultraView Universal DAB Detection Kit (05269806001, Ventana Medical Systems, Roche)	DAB	Internal negative tissue control	Visualization of epithelial malignant cells breaking through the L. muscularis mucosae and single tumor cell buds in the invasive tumor front	Feline skin
Polyclonal Rabbit Anti-CD31 (PECAM-1) (ab28364)	Polyclonal	Abcam	1:50	EDTA buffer pH9 (ER2 Leica Biosystems) for 30 min	Ventana BenchMark® XT system (Roche, all reagents from Roche, Basel, Switzerland). Primary antidobdy binding was detected with an ultraView Universal DAB Detection Kit (05269806001, Ventana Medical Systems, Roche)	DAB	Normal Rabbit Serum 10% (71-00-28), KPL, Gaithersburg MD, USA	Endothelial cell marker; detection of small vessels and vascular invasion	Feline skin

## Sheet: Table S4 Subtypes
Supplementary Table S4
Relationship between Histological Subtypes and Histological and Molecular Features.
Parameter	Category	Histological Subtype					n	% of total	P value (Kruskal Wallis)
		ANOS	SAC	MAC	MPC	SRCC
Cumulative score of invasiveness	0	3	8	0	1	0	12	24.5	0.021
	1	8	2	2	0	0	12	24.5
	2	6	2	1	0	1	10	20.4
	3	10	1	1	0	0	12	24.5
	4	2	0	1	0	0	3	6.1
Vascular invasion	absent (=0)	14	11	4	1	1	31	63.6	0.137
	present (=1)	15	2	1	0	0	18	36.7
Lymphatic invasion	absent (=0)	15	11	2	1	0	29	59.2	0.141
	present (=1)	14	2	3	0	1	20	40.8
Perineural invasion	absent (=0)	19	10	2	1	1	33	67.3	0.527
	present (=1)	10	3	3	0	0	16	32.7
Serosal infiltration	absent (=0)	10	11	1	0	0	22	44.9	0.016
	present (=1)	19	2	4	1	1	27	55.1
Tumour budding	Bd1	0	1	0	0	0	1	2	0.085
	Bd2	1	3	0	0	0	4	8.2
	Bd3	28	9	5	1	1	44	89.8
Tumour grading	low grade	10	8	2	0	0	20	40.8	0.394
	high grade	19	5	3	1	1	29	59.2
Lymph node metastasis	not available (NA)	16	8	3	1	1	29	59.18	0.697
	absent	5	1	1	0	0	7	14.29
	present	8	4	1	0	0	13	26.53
Inflammatory cell infiltration	absent (=0)	0	0	0	0	0	0	0	0.193
	mild (=1)	12	8	2	0	0	22	44.9
	moderate (=2)	5	5	2	1	0	13	26.5
	severe (=3)	12	0	1	0	1	14	28.6
Scirrhous reaction	absent	6	3	1	0	0	10	20.4	0.967
	present	23	10	4	1	1	39	79.6
Mucinous component	absent	10	5	0	1	1	17	34.7	0.173
	present	19	8	5	0	0	32	65.3
Osseous metaplasia	absent	26	11	3	1	1	42	85.7	0.502
	present	3	2	2	0	0	7	14.3
Mucosal ulceration	absent	7	3	1	1	0	12	24.5	0.492
	present	22	10	4	0	1	37	75.5
Mitotic count (MC) score	1 (0-9 mitoses)	23	6	4	1	1	35	71.4	0.258
(2.37mm²)	2 (10-19 mitoses)	5	6	0	0	0	11	22.4
	3 (>20 mitoses)	1	1	1	0	0	3	6.1
Ki-67 score (n=48)	0 (<5%)	2	0	1	0	0	3	6.12	0.359
	1 (5-30%)	15	5	0	0	0	20	40.82
	2 (31-50%)	8	5	2	1	1	17	34.69
	3 (51-80%)	3	3	2	0	0	8	16.33
	4 (>80%)	0	0	0	0	0	0	0
	NA	1	0	0	0	0	1	2.04
Score for nuclear translocated β-Catenin	0 (<5% nuclear + cells)	22	10	4	1	1	38	77.6	0.958
	1 (5-25% nuclear + cells)	6	2	1	0	0	9	18.4
	2 (26-50% nuclear + cells)	0	1	0	0	0	1	2
	3 (51-75% nuclear +cells)	1	0	0	0	0	1	2
CTNNB1 mutation (feline exon 2)	negative cases	26	12	5	1	1	45	91.8	0.939
	positive cases	3	1	0	0	0	4	8.2
